# Supplementary material for: The Role of Monoclonal Antibodies in the Era of Bi-Specifics Antibodies and CAR T Cell Therapy in Multiple Myeloma
Source: Cancers (Basel). 2021 Sep 29;13(19):4909. doi: 10.3390/cancers13194909 (PMC8507719; doi:10.3390/cancers13194909)
Supplement: Supplementary file 1 [file cancers-13-04909-s001.zip]

Archive with 1 entries (1 files):
- cancers-1384508-supplementary.pdf
